# Supplementary material for: Blend Sign and Haemorrhage Location and Volume Predict Late Recurrence and Mortality in Intracerebral Haemorrhage Patients
Source: J Clin Med. 2023 Sep 22;12(19):6131. doi: 10.3390/jcm12196131 (PMC10573360; doi:10.3390/jcm12196131)
Supplement: Supplementary file 1 [file jcm-12-06131-s001.zip]

Archive with 1 entries (1 files):
- jcm-2576633-supplementary.pdf
